# Supplementary material for: Ultrasonic-Assisted Natural Deep Eutectic Solvent Extraction of Proanthocyanidins from Lycium ruthenicum: Optimization, Kinetics, and Antioxidant Activity
Source: Molecules. 2026 Jul 15;31(14):2473. doi: 10.3390/molecules31142473 (PMC13414100; doi:10.3390/molecules31142473)
Supplement: Supplementary file 1 [file molecules-31-02473-s001.zip]

Archive with 1 entries (1 files):
- molecules-4309355-supplementary.pdf
